# Supplementary material for: Temperature-dependent complex dielectric permittivity: a simple measurement strategy for liquid-phase samples
Source: Sci Rep. 2023 Oct 24;13:18171. doi: 10.1038/s41598-023-45049-8 (PMC10597996; doi:10.1038/s41598-023-45049-8)
Supplement: Supplementary file 1 — Supplementary Information 1. [file 41598_2023_45049_MOESM1_ESM.xlsx]

## Sheet: Water+HCl
	Water				HCl, pH 2.5				HCl, pH 2.0				HCl, pH 1.6				HCl, pH 1.3				HCl, pH 1.0
	T [°C]	E'	E''		T [°C]	E'	E''		T [°C]	E'	E''		T [°C]	E'	E''		T [°C]	E'	E''		T [°C]	E'	E''
	18.5469	79.2819	8.45237		18.6309	79.5466	9.65604		19.4365	78.9498	12.1219		19.3711	78.6856	16.8699		18.3262	78.5596	22.1361		20.1973	79.112	28.3325
	19.1592	79.0593	8.27768		19.0303	79.3346	9.52131		19.4922	78.7276	12.1587		19.4346	78.7953	16.9502		18.8613	78.4515	22.1298		20.7168	79.0086	28.4956
	19.8594	78.8111	8.11427		19.833	79.1166	9.38188		20.2422	78.493	12.0557		19.8926	78.4999	16.8571		19.3369	78.3775	22.153		21.458	78.9391	28.4627
	20.6973	78.5902	7.96019		20.5879	78.9079	9.25102		21.0303	78.2613	11.9618		20.6094	78.3055	16.8232		20.0254	78.2644	22.1665		22.0645	78.9108	28.5005
	21.4521	78.3908	7.82953		21.2695	78.7258	9.14555		21.9766	78.0658	11.8822		21.3945	78.1548	16.8045		20.4229	78.1782	22.1557		22.6221	78.8935	28.5799
	22.2373	78.2104	7.71728		21.9326	78.5593	9.04612		22.5586	78.1115	11.8346		22.1318	77.9888	16.7901		20.8613	78.113	22.1554		23.1924	78.8609	28.7218
	22.8301	78.066	7.60744		22.3721	78.4894	8.97972		22.6309	77.8804	11.8058		22.7744	77.8593	16.7818		21.2783	78.046	22.1977		27.125	78.309	29.0426
	23.3242	77.9324	7.52351		22.4023	78.411	8.97934		22.7266	78.0831	11.813		23.2715	77.7518	16.7748		21.5996	77.9633	22.2036		27.4004	78.4164	28.9081
	23.7803	77.7779	7.73855		22.4824	78.4375	8.95054		22.7441	78.0542	11.8067		23.7324	77.646	16.7603		21.916	77.9383	22.222		27.7422	78.3869	29.0032
	24.1592	77.7116	7.38061		22.5449	78.5126	8.99589		22.8223	78.0348	11.7934		23.9932	77.6707	16.6858		26.083	77.2371	22.4075		28.0322	78.3663	28.9704
	24.5371	77.6201	7.32379		22.7598	78.3907	8.9293		23.0107	77.9934	11.7713		23.9951	77.6747	16.6844		26.5371	77.1911	22.4194		28.1865	78.3571	29.0183
	24.8975	77.546	7.26842		23.0342	78.2857	8.89965		23.2285	77.9632	11.7678		24.0732	77.706	16.6925		26.5371	77.2016	22.3993		31.1348	78.1911	29.1864
	25.1846	77.4364	7.50252		23.0635	78.3464	8.90367		23.2461	77.7187	11.7575		24.1016	77.6573	16.6825		26.6221	77.1944	22.3918		31.2188	78.1794	29.3162
	25.3291	77.3766	7.46297		23.1729	78.3029	8.87576		23.4453	77.9292	11.7574		24.1406	77.547	16.7441		26.6689	77.2195	22.389		31.2588	78.1931	29.2747
	25.5557	77.3204	7.42366		23.3955	78.1709	8.84885		23.8867	77.5743	11.7036		24.2119	77.6186	16.6731		27.7109	76.8311	22.6676		31.5791	78.1296	29.2678
	25.7939	77.2696	7.3958		23.4189	78.2516	8.84432		24.375	77.4483	11.6545		24.3799	77.595	16.6835		28.2666	76.9706	22.4905		31.7666	78.1426	29.2458
	25.8447	77.2332	7.39866		23.6201	78.212	8.81916		24.8271	77.3394	11.6283		24.5371	77.4773	16.7512		28.3506	76.849	22.5336		31.7891	78.0849	29.3308
	26.0332	77.1346	7.31468		23.7344	78.0676	8.79583		25.3242	77.2533	11.5986		24.6807	77.5733	16.6676		28.4941	76.892	22.4729		33.7246	77.8922	29.2218
	26.6084	77.0009	7.18789		23.8789	78.1674	8.79774		25.6279	77.1542	11.5707		24.9072	77.4029	16.7487		28.7061	76.8675	22.4931		34.4961	77.9003	29.3556
	27.1543	76.8648	7.10147		24.0244	78.1291	8.77946		25.9277	77.0805	11.5575		25.0801	77.3297	16.7484		32.4053	76.2535	22.7111		35.498	77.8305	29.4181
	27.4805	76.7523	7.02056		24.0762	77.9777	8.75292		26.1475	77.0148	11.5402		25.7832	77.0019	16.6537		33.2617	76.1106	22.7813		35.6318	77.8736	29.6055
	27.9297	76.6577	6.97001		24.2148	78.0897	8.76118		26.3975	76.9553	11.5112		25.8027	77.0554	16.6355		34.3193	75.983	22.8499		35.9043	77.7961	29.5202
	28.1855	76.5773	6.91692		24.2588	78.0594	8.74025		26.6328	76.902	11.5033		25.959	76.9095	16.6519		35.0264	75.8413	22.9405		36.1074	77.9397	29.6569
	28.4746	76.5021	6.86465		24.4326	78.0026	8.7188		26.9795	76.7843	11.4474		26.459	76.8153	16.6691		35.1279	75.7254	23.0278		37.209	77.8343	29.6367
	28.832	76.4491	6.83015		24.4629	78.034	8.72405		27.0547	76.689	11.4199		26.8223	76.7353	16.6722		36.041	75.7457	23.099		38.5508	77.7894	29.7696
	30.7451	75.9062	6.45702		24.6455	77.9823	8.70277		27.3965	76.8357	11.4788		27.1416	76.6655	16.6783		37.4492	75.5112	23.1434		40.2471	77.7314	30.03
	30.7529	75.944	6.50694		24.6563	77.9621	8.69845		27.4668	76.5799	11.4046		27.3379	76.6052	16.6874		39.2588	75.2432	23.2622		41.9678	77.5183	29.9125
	30.9023	75.8586	6.43419		24.835	77.9455	8.68416		27.7656	76.4829	11.3712		28.7295	76.6736	16.7625		39.4727	75.1712	23.3182		42.041	77.57	30.0592
	30.9531	75.9718	6.5111		24.9072	77.9285	8.67976		31.7568	75.6554	11.185		28.8682	76.6017	16.7749		41.2861	74.8917	23.4624		43.0449	77.5887	30.1864
	31.1299	75.809	6.41593		25.8994	77.5878	8.53368		31.8545	75.7	11.1755		29.1143	76.5444	16.7718		41.3506	74.9421	23.4676		43.7256	77.487	30.0805
	31.2256	75.7739	6.39202		25.9355	77.6463	8.54716		31.9482	75.717	11.2039		29.3271	76.4855	16.7924		43.46	74.5736	23.6172		45.8467	77.3023	30.2201
	34.1494	74.8794	5.95956		26.0605	77.4835	8.49133		32.0244	75.6777	11.1902		29.6689	76.4279	16.7956		43.5371	74.607	23.6804		48.5859	77.3662	30.4769
	34.209	74.8917	5.9542		26.2646	77.3814	8.4532		32.0967	75.6449	10.9954		29.8447	76.4045	16.7972		43.8955	74.3583	23.8915		48.8555	77.2996	30.5096
	34.2539	74.8805	5.95325		26.6426	77.2938	8.41862		34.3789	75.057	11.0737		29.9668	76.367	16.826		44.4893	74.2576	23.9071		49.5029	77.3507	30.6346
	34.376	74.8648	5.94436		26.9199	77.2163	8.37941		34.4277	75.0534	11.0699		33.7051	75.3954	16.8625		45.0869	74.1913	24.0097		49.8408	77.3174	30.4331
	34.7178	74.8151	5.927		28.5723	76.6203	8.16555		34.4746	75.0483	11.0771		33.792	75.3736	16.8667		45.7783	74.0374	24.0655		50.291	77.1479	30.7776
	37.2715	73.928	5.54329		28.6943	76.5724	8.13842		35.1064	74.9587	10.6932		33.9492	75.3597	16.8599		46.4668	74.1989	23.8803		50.5254	77.3459	30.6573
	37.5225	73.8583	5.51777		28.7021	76.6619	8.18288		38.4873	73.758	10.9926		34.0205	75.3269	16.8544		46.5176	73.9583	24.1646		51.0498	77.3329	30.7847
	37.7041	73.7918	5.49105		28.9043	76.5262	8.1253		38.7881	73.6835	10.9878		34.1221	75.3093	16.876		47.1953	73.8537	24.2174		51.3438	77.2049	30.7242
	37.8438	73.7217	5.45103		29.0156	76.6713	8.17612		38.9316	73.6092	10.9888		34.2686	75.2682	16.8601		48.1396	73.7096	24.3028		51.6924	77.2718	30.8002
	38.1348	73.6447	5.42537		32.3818	75.6614	7.7521		39.3135	73.5275	10.9875		34.3135	75.2435	16.8877		49.1104	73.6043	24.3534		52.4014	77.2914	30.7375
	38.3379	73.5654	5.39442		32.5244	75.6318	7.74501		39.6309	73.4418	10.9808		34.5225	75.2111	16.8929		49.749	73.7456	24.2449		53.0518	77.2892	30.8734
	38.7041	73.4832	5.36472		32.5625	75.6031	7.73217		39.9277	73.3446	10.9676		34.6172	75.1948	16.8879		49.793	73.5144	24.6694		53.3066	77.1102	30.742
	38.9258	73.4008	5.32821		32.6387	75.5412	7.71216		40.2383	73.2441	10.9425		34.7471	75.1699	16.9088		49.9932	73.5396	24.671		54.1162	77.2474	30.9202
	39.2256	73.3094	5.29194		32.7031	75.573	7.72469		40.6504	73.1366	10.9649		34.8516	75.1323	16.9187		50.2295	73.3907	24.4926		54.4209	77.2674	30.9058
	39.5684	73.2123	5.2554		32.8926	75.5213	7.69817		41.0156	73.0244	10.9477		35.1133	75.092	16.9129		50.3008	73.3757	24.4228		55.4346	77.0866	30.9238
	39.7441	73.1142	5.21179		32.9893	75.4854	7.68663		41.4082	72.9084	10.9423		35.1279	75.0609	16.9217		51.3613	73.2564	24.7629		55.8965	77.2247	31.0126
	40.126	73.0077	5.17517		33.0977	75.452	7.67615		41.8525	72.7811	10.9214		35.2139	75.03	16.9092		51.7354	73.2058	24.5941		55.9541	77.2292	30.9781
	40.5059	72.8996	5.11996		33.1748	75.4199	7.66137		42.2852	72.6464	10.9066		35.3643	75.0161	16.9279		51.8496	73.308	24.7991		57.7617	77.0544	30.9076
	40.7646	72.7817	5.07655		33.2158	75.3995	7.64771		42.835	72.4969	10.9156		35.5098	74.9853	16.9107		52.6904	73.0865	24.7032		57.8662	77.2292	31.0801
	41.1992	72.6561	5.03962		33.4531	75.3636	7.63142		43.3223	72.3453	10.8949		35.5684	74.9334	16.9391		53.3799	72.995	24.7616		58.0664	77.2295	31.1401
	41.4971	72.5294	4.98518		33.6064	75.327	7.61352		43.9668	72.1737	10.8981		35.8135	74.9095	16.9295		53.9775	73.0378	24.869		59.709	77.1881	31.2137
	41.9512	72.3961	4.94292		33.6445	75.2896	7.60671		44.5293	71.9935	10.886		36.0039	74.8479	16.9437		54.2148	72.8902	25.0568		60.459	77.0781	31.212
	42.3896	72.2555	4.88564		33.71	75.2604	7.59689		45.2217	71.7961	10.8749		36.1035	74.8105	16.9551		55.2061	72.766	25.108		60.5049	77.1919	31.186
	42.8613	72.1035	4.83749		33.833	75.2206	7.58053		45.9727	71.5817	10.8816		36.3662	74.7796	16.9624		55.8936	72.6899	25.2018		62.2646	77.2143	31.4018
	43.2998	71.9372	4.7727		33.9766	75.1832	7.57078		46.7803	71.3392	10.8673		36.3838	74.7487	16.949		56.3311	72.7858	25.274		63.1563	77.2491	31.4183
	43.9102	71.7614	4.71385		34.1279	75.1455	7.55446		47.7139	71.0833	10.8798		36.6416	74.7198	17.0043		57.2715	72.5258	25.2665		63.8008	77.1448	31.4231
	44.5215	71.5694	4.64415		34.1514	75.1166	7.54305		48.6211	70.8016	10.886		36.8447	74.6673	17.024		57.7529	72.4921	25.2122		65.1777	77.2283	31.6025
	45.1973	71.3581	4.56146		34.3887	75.0774	7.52788		49.1846	70.8007	10.8962		36.9072	74.63	17.0228		59.1367	72.4668	25.4941		66.5332	77.1884	31.4984
	45.9434	71.122	4.46311		34.5215	74.9971	7.49678		49.7363	70.4913	10.9042		37.1865	74.5789	17.0113		59.627	72.2437	25.4874		67.5244	77.1116	31.6584
	46.8105	70.8569	4.35982		34.542	75.0382	7.51357		50.999	70.149	10.913		37.3359	74.5274	17.0171		59.9287	72.2547	25.6304		68.2871	77.2508	31.606
	48.2813	70.5265	4.23362		34.7373	74.9641	7.48307		51.1162	70.2933	10.9096		37.4805	74.4789	17.0078		62.335	72.1047	25.78		70.1631	77.2489	31.5654
	48.7998	70.5002	4.16169		34.8525	74.9199	7.47313		51.2686	70.1578	10.9115		37.751	74.4306	17.0177		62.4424	71.9628	25.8733		71.7314	77.3138	31.8179
	50.9043	69.8702	3.95235		35.0752	74.8733	7.4568		52.2822	69.7649	10.9462		37.9277	74.3854	17.023		62.4707	71.9636	25.8021		71.9541	77.1798	31.5309
	50.9131	69.7538	3.94365		35.1738	74.8299	7.44533		52.8037	69.6961	10.9518		38.1914	74.3393	17.0691		65.3896	71.7336	26.0698		74.4814	77.3038	31.7418
	51.0645	69.7597	3.92992		35.2139	74.7871	7.42184		53.0938	69.7236	10.9359		38.3955	74.2871	17.0803		65.7246	71.6414	26.1069		76.1221	77.3486	31.8767
	52.335	69.2939	3.79011		35.457	74.7398	7.40941		53.7637	69.3528	10.9668		38.6563	74.2087	17.0717		66.0547	71.7478	26.1207		76.9111	77.2566	31.8784
	52.8594	69.1989	3.74686		35.5547	74.6911	7.39249		54.6162	69.1883	10.9782		38.9121	74.1683	17.0805		68.4521	71.3836	26.3179		79.4111	77.3396	31.9279
	53.3047	69.1552	3.71049		35.7617	74.6384	7.38		55.377	69.0712	10.9795		39.167	74.0852	17.1184		69.2881	71.2912	26.3791		80.999	77.4452	32.0793
	54.0898	68.7871	3.6144		35.8467	74.5971	7.35936		55.4922	68.8868	10.9986		39.4893	74.0282	17.1201		70.3936	71.3024	26.5346		82.6455	77.3589	31.9711
	54.9854	68.5695	3.53755		36.0723	74.5459	7.34502		56.7451	68.6146	11.026		39.8311	73.9545	17.1581		72.3975	71.0424	26.6238		85.1074	77.4501	31.9203
	55.8291	68.2161	3.44257		36.207	74.4892	7.32892		57.3721	68.3631	11.0352		40.2158	73.8742	17.1621		73.667	70.9246	26.6954		86.708	77.5005	32.109
	56.167	68.3376	3.44262		36.4434	74.446	7.30889		58.0928	68.3323	11.032		40.4082	73.8025	17.1801		75.5791	70.9156	26.8707		89.6191	77.5016	32.1058
	57.3154	67.8552	3.33993		36.75	74.387	7.29549		59.1035	67.967	11.0828		40.6953	73.715	17.1838		76.6416	70.691	27.0312		92.21	77.6543	32.1552
	58.0127	67.5747	3.26186		36.874	74.3296	7.27736		59.4785	67.7685	11.0911		41.1152	73.6137	17.2261		78.6992	70.5165	27.1239		93.6748	77.6666	32.3001
	59.2793	67.4071	3.1798		36.9238	74.2706	7.2588		61.2207	67.4749	11.1051		41.5859	73.5246	17.2473		81.5244	70.4401	27.4053		98.2051	77.702	32.2325
	60.1064	67.0724	3.10004		37.2607	74.2101	7.23591		61.8438	67.2365	11.1525		42.0449	73.4319	17.2563		81.5674	70.3304	27.4051		100.754	77.769	32.2492
	60.5313	66.8904	3.06636		37.4121	74.1406	7.21856		62.0391	67.1127	11.1451		42.5117	73.3133	17.2916		84.3105	70.101	27.6616		102.042	77.8416	32.2872
	63.1367	66.3889	2.8977		37.5967	74.0724	7.20582		65.0566	66.3686	11.2358		42.998	73.184	17.3489		87.4346	69.9208	27.8874		108.363	77.9579	32.3348
	63.3564	66.2237	2.86817		37.8926	74.0061	7.18305		65.1357	66.4059	11.2399		43.5039	73.0614	17.3562		88.4189	69.9426	27.9638		111.056	78.116	32.2143
	63.5117	66.1271	2.86724		38.002	73.9363	7.15944		65.1367	66.5161	11.2001		44.1465	72.9051	17.3822		91.3018	69.6624	28.0345		112.375	78.0907	32.3472
	66.7725	65.2566	2.67178		38.3174	73.8619	7.14311		68.2627	65.5187	11.3206		44.8008	72.7516	17.4326		94.4385	69.46	28.3808		120.878	78.2846	32.472
	67.1465	65.2293	2.64864		38.4541	73.7871	7.12107		68.7559	65.4577	11.3501		45.4717	72.5935	17.5185		97.1738	69.394	28.5587		123.962	78.3196	32.2321
	67.6611	65.2278	2.63414		38.7041	73.7072	7.10276		69.4277	65.3985	11.3326		46.2383	72.4115	17.566		99.5615	69.2106	28.7698		124.887	78.4266	32.2684
	70.3604	64.288	2.44591		39.04	73.6227	7.07221		72.0557	64.5439	11.4294		47.1211	72.2115	17.5983		102.91	69.0907	28.9016		136.932	78.6902	32.4401
	71.5303	64.084	2.43369		39.3418	73.5312	7.30285		73.0205	64.3688	11.4677		47.999	72.0104	17.6631		108.065	68.9352	29.1888		139.138	78.73	32.3153
	71.7734	63.7686	2.40143		39.5703	73.4396	7.27155		74.3232	64.1026	11.4651		49.0156	71.7731	17.7505		109.716	68.7397	29.2344		141.469	78.8058	32.1332
	72.8701	63.9104	2.33591		39.9863	73.3413	7.24381		76.4102	63.4352	11.5488		49.2305	71.7481	17.7113		113.501	68.6491	29.4531		159.875	79.3661	32.683
	74.4121	63.1677	2.29762		40.2803	73.2376	7.21387		78.0576	63.11	11.5961		50.1143	71.5062	17.8546		120.781	68.4316	29.8246		163.258	79.0966	32.4743
	74.791	63.1388	2.27184		40.6475	73.123	7.18384		80.4893	62.5933	11.6406		50.9502	71.3336	17.8571		122.444	68.2799	29.7952
	76.0664	62.4836	2.27736		40.957	73.0067	7.1429		81.3594	62.1577	11.6906		51.0244	71.3168	17.8675		126.147	68.229	29.8801
	76.6445	62.5792	2.28239		41.2988	72.879	7.11574		83.7705	61.6631	11.7507		51.5811	71.224	17.9483		137.51	67.9536	30.382
	79.165	62.099	2.26837		41.8604	72.7459	7.07866		87.3486	60.7116	11.8314		52.4834	70.9683	17.9924		137.621	68.1153	30.3981
	79.1699	61.6932	2.10762		42.3301	72.5985	7.05497		87.4092	60.8699	11.8126		52.9531	70.8834	18.1135		146.19	67.9439	30.0949
	79.8896	61.6283	2.12624		42.7012	72.4474	7.01743		90.6582	60.0158	11.9213		53.2061	70.8845	18.0085		160.326	68.0876	30.7955
	80.7227	61.2995	2.13367		43.2246	72.2817	6.9797		94.6309	59.0507	11.9898		54.4424	70.5565	18.152		161.268	67.8733	30.6299
	82.4199	61.0508	2.01592		43.8438	72.1023	6.93664		96.3604	58.8651	12.0154		54.5283	70.5249	18.2196
	84.6582	60.2906	1.91307		44.4795	71.9116	6.89217		99.3945	58.1044	12.124		55.5107	70.3676	18.225
	85.5967	60.1556	1.92567		45.0771	71.7026	6.84851		103.53	57.1007	12.1844		56.4902	70.1203	18.32
	86.3398	60.2362	1.95466		45.7246	71.4733	6.79968		107.181	56.4884	12.2431		56.4912	70.1289	18.3631
	86.3164	59.863	1.90034		46.585	71.2302	6.76783		109.735	55.8579	12.355		58.3203	69.7894	18.4367
	89.5361	59.3068	1.81674		47.4727	70.9586	6.71275		114.067	54.8156	12.4301		58.623	69.6883	18.539
	91.4287	58.6586	1.78263		48.3135	70.6598	6.64991		120.738	53.6489	12.5819		58.8496	69.6017	18.5307
	92.5811	58.3796	1.73864		49.4189	70.3338	6.5831		122.022	53.1787	12.6664		61.1064	69.1972	18.7662
	93.0264	58.1818	1.69927		50.5137	70.1543	6.52118		126.03	52.0633	12.7891		61.5313	69.1128	18.7192
	95.2803	57.9783	1.68041		50.583	69.9716	6.51576		137.63	50.1489	13.1501		61.7119	69.0654	18.7691
	98.001	57.219	1.54099		51.6279	69.7764	6.4705		141.306	49.8634	13.1988		63.8975	68.6285	18.9831
	99.3193	56.7251	1.54893		51.9082	69.5718	6.43982		145.208	48.6418	13.3841		64.998	68.39	19.0298
	101.231	56.3806	1.46041		52.5068	69.5482	6.41155		159.537	45.4493	13.874		65.3115	68.3699	19.0225
	101.118	56.3007	1.46036		53.3281	69.2458	6.37604		161.69	45.5345	13.877		67.127	67.9887	19.2787
	106.924	55.4001	1.36274		53.4043	69.1323	6.35506		163.959	44.0794	14.3478		68.7471	67.6765	19.368
	108.882	54.757	1.31327		54.6855	68.8657	6.28462						69.8242	67.5085	19.4108
	109.129	54.4709	1.29351		55.0234	68.6366	6.27631						70.8389	67.2823	19.619
	111.153	54.0074	1.2643		55.3545	68.6464	6.2659						73.0479	66.8706	19.7517
	111.83	53.9496	1.25096		56.9258	68.0853	6.17973						75.0459	66.5285	19.839
	121.089	52.2591	1.12098		57.416	68.0888	6.15333						75.2754	66.447	20.009
	121.603	51.7639	1.0974		57.5908	67.9716	6.15893						78.0713	65.9172	20.172
	121.851	51.7934	1.09553		59.0771	67.4655	6.08381						80.374	65.5223	20.4357
	122.747	51.3127	1.07071		60.3369	67.2071	6.03441						81.124	65.4287	20.3898
	124.603	51.0883	1.04935		60.5059	67.2017	6.00444						84.0088	64.8615	20.6973
	137.274	48.4231	0.89092		61.5068	66.7696	5.98201						86.2734	64.4634	20.9639
	139.507	47.9588	0.86569		63.3604	66.331	5.91051						88.3027	64.1222	21.0447
	139.403	48.2878	0.873		64.2168	66.1835	5.84854						90.9492	63.6174	21.3868
	139.16	48.1463	0.86979		64.2754	65.9826	5.85336						93.3701	63.2427	21.6017
	140.012	47.5704	0.8391		67.1162	65.3333	5.753						96.793	62.6819	22.1082
	156.947	44.1956	0.67804		67.459	65.0889	5.72239						99.0088	62.2501	22.3767
	160.904	43.7087	0.66028		68.4307	65.0097	5.68263						101.933	61.8806	22.673
	159.945	43.2865	0.63734		71.2266	64.0706	5.58118						107.669	60.9429	23.1253
	160.279	43.4745	0.64671		71.249	64.1852	5.5741						109.524	60.6535	23.368
	161.5	43.0533	0.62861		73.5986	63.6545	5.47572						112.113	60.2182	23.6627
					75.5371	62.9084	5.40967						121.302	58.8634	24.2929
					76.1484	62.862	5.39749						121.477	58.6376	24.5838
					79.4238	62.087	5.26484						125.176	58.2197	24.9202
					80.502	61.5675	5.22145						137.878	56.3014	26.1877
					81.8965	61.3355	5.19078						140.096	56.2059	26.3199
					86.252	60.2588	5.04222						142.066	55.6816	26.6417
					86.2568	60.028	5.03369						162.121	52.8307	28.6903
					88.7012	59.5622	4.98764
					93.4453	58.251	4.82604
					94.9209	58.138	4.80712
					97.0957	57.5044	4.76432
					102.246	56.2228	4.62622
					105.439	55.6742	4.56101
					107.319	55.1031	4.52422
					112.67	53.7775	4.42209
					118.712	52.6336	4.30596
					120.528	52.2092	4.28714
					125.814	50.8775	4.17403
					135.568	48.6836	4.05471
					136.033	48.9391	4.03461
					143.09	47.3221	3.98044
					158.295	44.1696	3.91914
					159.404	44.1022	3.94629
					165.441	42.7748	3.9395

## Sheet: Alcohols
	Methanol				Ethanol				Isopropanol				2-Pentanol
	T [°C]	E'	E''		T [°C]	E'	E''		T [°C]	E'	E''		T [°C]	E'	E''
	20.1143	23.9458	16.4464		19.748	6.78158	6.29606		19.1768	3.62263	2.39103		21.3213	2.92486	1.15542
	20.6553	24.0334	16.1994		20.0234	6.87315	6.37948		19.334	3.58617	2.34185		21.54	2.92617	1.16174
	21.4727	24.1233	15.9049		21.2734	7.04845	6.53091		19.4717	3.65685	2.47716		21.7832	2.9292	1.16823
	22.415	24.2181	15.7089		21.4033	7.00118	6.49908		20.1924	3.68733	2.54639		22.0684	2.93213	1.17562
	23.0869	24.3001	15.4158		21.417	7.00594	6.49796		20.8506	3.71409	2.60391		22.2783	2.93467	1.18287
	23.6807	24.2832	15.2852		21.4404	7.01131	6.48909		21.1553	3.70594	2.59482		22.5313	2.93752	1.18863
	24.1016	24.3464	15.2918		21.4414	7.00261	6.49286		21.3926	3.71204	2.60965		22.7285	2.94037	1.19492
	24.1982	24.3517	15.1986		21.459	7.00414	6.48864		21.6113	3.73803	2.65577		22.8789	2.9431	1.19968
	24.248	24.3226	15.3061		21.459	7.00533	6.4923		21.6348	3.71927	2.62245		23.0303	2.94551	1.20431
	24.2539	24.3206	15.1758		21.4629	7.00576	6.49731		21.7891	3.72541	2.63687		23.1768	2.94802	1.21098
	24.2666	24.3331	15.2617		21.4639	6.99984	6.49747		22.0156	3.73338	2.64941		24.6094	2.95779	1.22432
	24.2764	24.3182	15.2875		21.4863	7.01038	6.49702		22.208	3.73876	2.66435		24.7979	2.94442	1.19937
	24.2979	24.3154	15.248		21.4912	7.01075	6.49737		22.2646	3.75945	2.69691		24.9404	2.96941	1.24627
	24.3281	24.3118	15.2601		21.5088	7.00831	6.49685		22.4707	3.74489	2.67562		25.2598	2.93245	1.1792
	24.3496	24.3125	15.257		21.5215	7.00785	6.49478		22.6709	3.75038	2.68759		29.6807	3.06712	1.4309
	24.3926	24.3093	15.2401		21.5244	7.00595	6.49621		22.8184	3.75402	2.69326		29.6826	3.06146	1.4206
	24.4102	24.3325	15.2638		21.9541	7.1195	6.59591		22.834	3.77935	2.73465		29.7627	3.07478	1.44401
	24.4199	24.3245	15.2709		22.375	7.18497	6.65276		23.0029	3.75931	2.70233		29.7676	3.07139	1.43764
	24.4277	24.3251	15.297		22.9316	7.22164	6.69849		23.2373	3.79555	2.76563		29.8594	3.05487	1.41199
	24.6689	24.3374	15.078		23.416	7.25843	6.70905		23.8057	3.81168	2.79769		30.2715	3.05006	1.40526
	24.9648	24.3787	14.9648		23.4854	7.33301	6.77474		24.2178	3.82569	2.8293		33.6143	3.17378	1.62221
	26.25	24.5562	14.4743		23.8447	7.39201	6.81806		25.2363	3.82275	2.8412		33.7568	3.18032	1.63408
	26.4297	24.4745	14.5625		24.2744	7.44498	6.87973		25.2861	3.84763	2.89371		33.7734	3.17781	1.65315
	26.751	24.4919	14.4706		26.04	7.59064	6.99996		25.6377	3.7968	2.83661		34.041	3.18374	1.63887
	27.0449	24.507	14.4038		26.041	7.63736	7.04188		25.6553	3.87259	2.93413		34.207	3.18675	1.64262
	30.3906	24.6623	13.4408		26.2393	7.67943	7.08052		29.1152	4.03025	3.19822		34.3496	3.19135	1.67763
	30.3945	24.6656	13.3981		26.4824	7.71642	7.101		29.2295	4.01988	3.18231		34.6387	3.19316	1.65623
	30.7285	24.6719	13.4031		26.7832	7.73319	7.12464		29.2607	4.04122	3.21232		34.7598	3.19837	1.6911
	30.9521	24.6824	13.3356		27	7.76253	7.13446		29.3564	4.04957	3.22468		34.8994	3.20229	1.69647
	33.3848	24.7788	12.6291		27.0088	7.77568	7.1617		29.5059	4.05502	3.23297		35.1738	3.20673	1.70318
	33.7549	24.777	12.5502		27.2012	7.78599	7.1674		29.7197	4.00683	3.16933		35.2969	3.21135	1.71019
	34.0127	24.7846	12.473		27.2852	7.80568	7.18342		34.8994	4.37401	3.67834		35.6465	3.21565	1.71743
	34.5664	24.7832	12.3518		29.3721	8.0864	7.37094		35.2021	4.39115	3.70167		35.8174	3.22053	1.72407
	34.9668	24.793	12.2455		29.3936	8.06966	7.35801		35.416	4.4158	3.72726		36.0859	3.22741	1.73356
	35.5039	24.7942	12.1211		29.4063	8.08454	7.37115		35.9072	4.43691	3.74994		36.5977	3.2339	1.7461
	36.0811	24.7963	11.9072		29.4287	8.10065	7.3716		36.0557	4.46107	3.78177		37.1445	3.24208	1.74952
	36.6182	24.8014	11.8135		29.499	8.06117	7.34819		36.5313	4.49151	3.80839		39.6777	3.3586	1.87593
	37.3496	24.7996	11.6358		29.499	8.10268	7.39117		37.0645	4.52198	3.83803		40.2725	3.37566	1.89793
	37.5781	24.8057	11.7018		29.8691	8.04835	7.35201		37.4883	4.55726	3.87885		40.6836	3.39508	1.91836
	38.2051	24.8047	11.4577		30.9082	8.30037	7.50922		37.9531	4.5913	3.91997		41.3105	3.41517	1.94202
	38.9355	24.8012	11.398		31.1387	8.30741	7.50956		38.5244	4.63835	3.97549		41.9434	3.43826	1.96762
	39.1279	24.7848	11.2356		31.2168	8.31164	7.51679		39.2227	4.6846	4.02202		42.5977	3.46416	1.99407
	40.2109	24.7726	10.979		31.5264	8.31443	7.52014		39.8906	4.73721	4.06856		43.3965	3.49332	2.02541
	40.7891	24.7789	10.9965		32.2422	8.26408	7.73125		40.6162	4.79467	4.1299		44.1963	3.5271	2.05884
	41.4844	24.7723	10.687		34.9102	8.8449	7.80635		41.5166	4.86878	4.19536		45.1934	3.56489	2.09554
	42.7832	24.7546	10.5309		35.1729	8.8971	7.85222		42.3779	4.94762	4.26797		46.2588	3.60934	2.13468
	42.8975	24.7401	10.3348		35.6484	8.95992	7.86791		43.415	5.0418	4.34401		47.4912	3.66059	2.17911
	44.6348	24.6854	9.98823		36.1074	9.01768	7.90659		44.2656	5.03377	4.34082		48.7188	3.71807	2.2257
	45.2783	24.6872	10.0073		36.6533	9.09917	7.93586		44.6953	5.1547	4.42788		50.2051	3.73322	2.2335
	46.6719	24.6273	9.6061		37.1553	9.18169	7.97858		45.9307	5.28474	4.51832		50.3047	3.7896	2.27677
	48.252	24.5987	9.42708		37.8467	9.27816	8.00145		46.1533	5.22136	4.4772		51.9805	3.8729	2.33046
	49.1367	24.5292	9.08804		38.5615	9.36516	8.04372		47.5264	5.4407	4.61663		52.2441	3.85595	2.32007
	50.9287	24.4681	8.81568		39.3203	9.48645	8.08253		48.5596	5.44323	4.62417		52.4316	3.84115	2.31133
	52.0371	24.4468	8.69701		40.2051	9.61136	8.1206		48.6094	5.50698	4.66814		53.8408	3.9722	2.38779
	52.2334	24.3979	8.57323		41.2412	9.75747	8.18		49.4199	5.62659	4.74324		54.2725	3.96625	2.38221
	54.7988	24.2844	8.19629		42.3232	9.91047	8.2205		50.9932	5.7445	4.81266		55.0537	3.97246	2.38485
	55.9785	24.209	7.93586		43.6611	10.1075	8.25798		51.3398	5.7215	4.8053		56.0303	4.09061	2.44617
	56.8838	24.1942	7.907		45.1113	10.3442	8.31356		51.5039	5.84593	4.8805		56.7451	4.10055	2.44843
	59.3721	24.0152	7.42932		47.0176	10.5979	8.34667		53.6826	6.04262	4.96847		57.9443	4.13804	2.46523
	60.5693	23.9287	7.23687		49.0918	10.8996	8.36229		54.0098	6.1212	5.00771		58.4854	4.23513	2.49964
	63.0029	23.831	7.02611		50.0811	10.9345	8.371		54.5576	6.07871	4.98109		59.4551	4.26338	2.51032
	65.624	23.6142	6.58982		50.25	11.0184	8.36148		56.835	6.44917	5.11849		61.4023	4.34143	2.52766
	66.6855	23.5236	6.41553		50.9492	10.9758	8.38608		56.8799	6.40838	5.10386		61.4092	4.40536	2.54292
	70.8145	23.2665	6.01774		51.6572	11.245	8.38039		58.6016	6.51124	5.14102		62.708	4.46165	2.55096
	73.1191	23.0318	5.67605		53.3184	11.4357	8.32624		60.3721	6.84028	5.20102		64.7656	4.60728	2.56294
	74	22.9442	5.52675		53.7969	11.4172	8.33595		60.7227	6.84894	5.20235		65.5654	4.58647	2.56162
	80.8271	22.4538	4.93748		54.6191	11.6484	8.29902		63.4492	7.04848	5.21731		66.7441	4.69347	2.55913
	82.9873	22.2252	4.66428		55.8682	11.5985	8.28384		64.5898	7.31455	5.21521		68.6387	4.83585	2.54254
	83.1689	22.1566	4.58833		57.0811	11.9036	8.19845		65.7529	7.37208	5.20649		70.2744	4.86672	2.53496
	93.3096	21.2958	3.80965		58.2539	11.9695	8.16002		69.291	7.65937	5.14383		71.1963	4.94971	2.50516
	95.2764	21.0688	3.64661		58.3027	12.0875	8.10937		69.7891	7.8242	5.08736		73.2803	5.08029	2.45447
	95.4941	21.0334	3.62216		61.749	12.4106	7.91097		71.2656	7.93736	5.04278		76.1055	5.15675	2.4082
	109.967	19.7009	2.6932		61.7734	12.2953	7.94816		75.8096	8.33993	4.79839		76.7627	5.20815	2.3682
	110.641	19.5302	2.61714		62.6641	12.5624	7.8241		76.0674	8.28553	4.8437		78.7607	5.31605	2.28508
	111.483	19.5136	2.61139		63.7598	12.561	7.80012		78.1104	8.47832	4.65873		83.0088	5.41679	2.16206
					67.4053	12.9522	7.47422		82.9795	8.75967	4.23348		83.4033	5.43854	2.18109
					68.2432	13.0616	7.34517		84.5166	8.77331	4.19369		85.3711	5.50879	2.05272
					69.458	13.009	7.38759		86.1992	8.86548	3.95246		91.0947	5.58639	1.74663
					70.4287	13.153	7.18358		91.8203	8.96384	3.40224		91.3623	5.58612	1.77031
					74.1016	13.4228	6.77218		94.7871	8.9636	3.24046		93.2314	5.61221	1.62088
					75.0234	13.4844	6.64241		96.1729	8.9552	3.03361		100.639	5.60977	1.3237
					78.7725	13.565	6.34902		102.484	8.82026	2.46931		101.072	5.61552	1.3199
					78.8369	13.5973	6.26519		107.865	8.69364	2.20159		102.589	5.59245	1.2104
					82.7168	13.7331	5.79252		108.943	8.63369	2.03601		112.397	5.45985	0.903351
					83.2012	13.7612	5.67608		116.623	8.28444	1.56308		114.042	5.45253	0.878563
					88.9316	13.7744	5.09812		123.53	7.96266	1.24698		114.599	5.41312	0.819391
					90.4736	13.7657	4.98831		124.522	7.89978	1.19657		126.707	5.16481	0.536723
					93.2285	13.7377	4.58547		132.994	7.42223	0.877532		129.127	5.20031	0.599413
					93.3096	13.7354	4.53135						129.34	5.13336	0.500728
					102.16	13.4929	3.74181						144.955	4.7485	0.296383
					105.409	13.3454	3.42217						147.599	4.6805	0.2672
					106.097	13.2835	3.31461						149.277	4.68117	0.266577
					106.816	13.2791	3.28755						167.863	4.25551	0.14359
					119.434	12.5933	2.40746						170.326	4.19754	0.13179
					123.139	12.2939	2.09578						172.08	4.15748	0.124564
					123.877	12.274	2.08019
					135.56	11.1229	1.33653
					140.044	10.778	1.17689

## Sheet: Solvents
	MIBK				THF				gamma-Valeractone				DMSO				Dimethyl Formamide				Ethyl Acetate				Acetonitrile				2-methyl-THF				Acetone
	T [°C]	E'	E''		T [°C]	E'	E''		T [°C]	E'	E''		T [°C]	E'	E''		T [°C]	E'	E''		T [°C]	E'	E''		T [°C]	E'	E''		T [°C]	E'	E''		T [°C]	E'	E''
	19.7822	11.9969	1.53526		20.002	7.02615	0.20001		18.709	33.1337	10.6582		19.4951	43.9138	11.0752		19.8516	36.3618	4.78727		18.5791	5.71566	0.26521		19.7402	35.772	1.53257		19.666	5.92683	0.24457		18.6553	20.4314	0.87827
	19.9473	11.9932	1.53146		20.2051	6.995	0.19735		18.8018	33.1673	11.0837		19.5088	44.6792	11.2126		21.1113	36.2157	4.69855		19.0088	5.69791	0.26074		20.4424	35.5817	1.50495		19.8711	5.8994	0.24038		19.7568	20.303	0.86023
	19.9658	11.9895	1.52856		21.0703	6.96273	0.19401		19.3213	33.0955	10.4292		19.8662	44.7488	11.1058		21.6621	36.2122	4.66018		19.8535	5.68071	0.25664		21.8574	35.3838	1.48463		20.8154	5.87184	0.23592		20.9111	20.1847	0.84477
	20.1289	11.9854	1.52945		22.1035	6.9351	0.19168		20.2813	33.0726	10.1981		20.5381	44.703	10.9527		21.7412	36.2167	4.65762		20.6699	5.66478	0.25263		22.7803	35.2194	1.46319		21.2373	5.88225	0.2351		21.9189	20.0842	0.83092
	20.1895	11.983	1.52468		22.8838	6.91271	0.18937		21.1279	33.0328	10.0261		20.8418	44.6574	10.757		21.7412	36.2161	4.65835		21.457	5.65174	0.24957		23.1289	35.1778	1.45941		21.3496	5.88001	0.23455		22.0137	20.145	0.83543
	20.334	11.9797	1.52192		22.9883	6.91659	0.18938		21.8037	33.0154	9.89322		21.1914	44.6341	10.7768		21.7539	36.2174	4.66693		21.627	5.66918	0.25207		23.4736	35.1375	1.45214		21.4482	5.87769	0.23436		22.2217	20.1132	0.8304
	20.3535	11.9764	1.5206		23.1289	6.91406	0.18928		22.498	32.9745	9.75366		21.2842	44.6268	10.6827		21.7539	36.2183	4.6623		21.9941	5.64781	0.24796		23.5947	35.1063	1.44769		21.5244	5.87591	0.23416		22.5664	20.085	0.82768
	20.4023	11.9737	1.5214		23.1465	6.91225	0.18917		23.459	33.2354	9.71475		21.665	44.5992	10.6115		21.7656	36.2186	4.66321		22.0293	5.6521	0.24775		23.7939	35.079	1.44257		21.6367	5.87416	0.23389		22.6436	20.0645	0.82554
	20.4102	11.9716	1.51778		23.2637	6.91086	0.18902		23.542	33.22	9.69907		21.7842	44.5794	10.6372		21.7666	36.2127	4.66026		22.248	5.64439	0.24703		23.7998	35.0856	1.44151		21.7871	5.87268	0.23359		22.8906	20.0031	0.8204
	20.4111	11.9688	1.52111		23.3262	6.94289	0.19109		23.5537	33.2106	9.67631		22.1221	44.5715	10.5409		21.7793	36.2163	4.66332		22.2627	5.63992	0.24666		24.0078	35.0542	1.44254		21.8076	5.8712	0.23356		22.9893	20.0441	0.82257
	20.5176	11.9671	1.51658		23.3906	6.90743	0.1887		23.6689	33.2185	9.66159		22.4141	44.5445	10.4753		21.7881	36.2169	4.6586		22.4219	5.64145	0.24646		24.1719	35.0384	1.43711		21.8369	5.84905	0.23227		23.1465	20.0239	0.81901
	21.0566	11.9033	1.49632		23.4111	6.90564	0.18864		23.7871	33.2039	9.65258		22.4541	44.5199	10.5066		21.8457	36.2162	4.66379		22.5049	5.63923	0.2459		24.3057	35.0192	1.43808		21.8594	5.87064	0.23364		23.3896	20.0091	0.81873
	21.3799	11.931	1.51777		23.4199	6.90916	0.18884		23.8125	33.2025	9.65237		22.6953	44.5282	10.434		21.8535	36.2151	4.66205		22.6006	5.63672	0.24547		24.4707	35.0039	1.43577		21.9541	5.86935	0.23331		23.6934	19.9365	0.81256
	21.5781	11.8649	1.47903		23.4238	6.92068	0.18888		23.8887	33.2136	9.6411		22.8564	44.501	10.3705		22.0625	36.0818	4.62082		22.8545	5.63053	0.24415		24.5498	34.9915	1.43383		21.9834	5.8676	0.23289		24.3193	19.8816	0.80548
	22.0908	11.8282	1.46151		23.502	6.90443	0.18857		23.9082	33.2008	9.62466		22.8809	44.483	10.4145		22.832	35.987	4.53827		22.9336	5.63607	0.24563		24.5859	34.9803	1.433		22.0146	5.86687	0.23298		24.6855	19.8366	0.79969
	22.8193	11.7972	1.44065		23.5898	6.90389	0.18869		23.9912	33.1825	9.63132		23.1543	44.4836	10.3366		23.6055	35.8864	4.47707		22.9502	5.63637	0.24411		24.6445	34.9771	1.42854		22.0273	5.86845	0.23312		25.1152	19.8003	0.79479
	23.4531	11.7712	1.42535		23.6025	6.90275	0.18821		26.458	32.8302	9.08224		23.1787	44.4756	10.2901		24.2949	35.8081	4.43473		23.5713	5.62378	0.24118		24.6816	34.9715	1.43134		22.0986	5.86594	0.23243		26.8379	19.6886	0.78262
	23.8389	11.7486	1.41517		23.6484	6.89952	0.18784		26.5371	32.8534	9.13411		23.2529	44.4437	10.3325		24.5723	35.7539	4.28386		24.1934	5.6135	0.23914		24.7207	34.9645	1.43059		22.1123	5.86631	0.2327		26.8584	19.6635	0.77968
	25.1152	11.7119	1.39733		23.6748	6.90127	0.18803		26.5537	32.8142	9.03599		23.4023	44.4614	10.2851		24.6904	35.7385	4.39483		26.6572	5.56503	0.2311		24.7529	34.9596	1.43014		22.1514	5.86428	0.23239		27.1172	19.6235	0.77583
	25.3779	11.6876	1.38564		23.7148	6.90053	0.18807		26.7139	32.8053	8.98273		23.7646	44.4086	10.2323		24.7832	35.6581	4.34609		26.7158	5.57048	0.2322		24.7686	34.954	1.42954		22.2021	5.86296	0.23227		27.4209	19.5888	0.77162
	25.4014	11.7633	1.44201		23.7617	6.89717	0.18777		28.1025	32.839	8.81769		23.9814	44.4276	10.2327		25.4268	35.5936	4.31296		26.8574	5.55931	0.22966		24.9072	34.943	1.42488		22.2031	5.86413	0.23223		27.748	19.5604	0.76812
	25.7852	11.6641	1.37614		23.7656	6.89842	0.18766		28.125	32.8434	8.86456		23.9863	44.3868	10.1869		26.0088	35.5343	4.27883		27.1045	5.55422	0.22866		24.9111	34.9454	1.42478		22.252	5.86343	0.23217		27.9189	19.5387	0.76551
	26.2656	11.6443	1.3641		23.8301	6.89874	0.1878		28.2588	32.851	8.87208		24.334	44.355	10.1132		26.374	35.483	4.25108		27.4473	5.56925	0.22385		24.916	34.9387	1.42385		22.2695	5.86377	0.23231		29.7275	19.3642	0.7468
	28.4883	11.5352	1.3123		23.8301	6.89753	0.18804		50.2236	31.6876	6.25943		24.4082	44.3861	10.1179		27.374	35.3108	4.17024		29.7334	5.52271	0.22038		24.9287	34.9361	1.42484		22.2852	5.86519	0.2324		29.7529	19.3498	0.74547
	28.4893	11.5475	1.31733		24.1074	6.89778	0.1869		50.4775	31.5638	6.1601		24.4453	44.3403	10.0905		27.4941	35.132	4.13266		29.8018	5.52316	0.22036		24.9307	34.9492	1.42375		22.292	5.86129	0.23196		29.9639	19.3379	0.74437
	28.7412	11.5246	1.30425		24.7109	6.87858	0.18511		52.7334	31.4219	5.97538		24.6152	44.327	10.0423		27.791	35.0986	4.1276		29.9258	5.52336	0.22065		24.9355	34.9404	1.42332		22.2939	5.86231	0.23193		29.9688	19.3733	0.74865
	28.8604	11.5153	1.29787		25.4258	6.8631	0.18359		53.0234	31.515	6.01641		25.001	44.3343	10.0168		28.0498	35.062	4.1025		30.2119	5.52223	0.22036		24.9375	34.934	1.42524		22.3301	5.86314	0.23212		30.083	19.3306	0.74295
	28.8779	11.5554	1.32125		25.9531	6.85881	0.1778		55.3896	31.2435	5.75978		25.4121	44.2908	9.93265		28.4189	35.1062	4.0979		31.8857	5.48018	0.21306		24.9561	34.9365	1.42643		22.3418	5.86452	0.23185		34.1787	19.0339	0.70556
	32.251	11.3654	1.23558		26.7227	6.84273	0.18243		56.3594	31.2927	5.75052		25.6943	44.2641	9.87256		29.9756	34.7088	3.95512		32.082	5.47745	0.21243		24.9619	34.9341	1.42647		22.3477	5.8622	0.23206		34.6729	18.998	0.70134
	32.5352	11.3473	1.22896		26.8076	6.82775	0.18065		58.4189	31.0415	5.52929		25.8818	44.2506	9.91793		30.1689	34.7169	3.96108		32.3525	5.47407	0.21188		24.9717	34.9368	1.42002		22.3516	5.8626	0.23225		35.0928	18.9598	0.6975
	32.5518	11.3564	1.23169		27.2139	6.8136	0.1794		60.3398	31.0213	5.44621		25.9082	44.2073	9.84204		30.3037	34.7102	3.95524		32.4814	5.47091	0.21103		24.9766	34.9409	1.42586		22.3564	5.86207	0.23198		35.6689	18.9146	0.69262
	32.8711	11.3382	1.22461		27.5977	6.8018	0.17838		62.2178	30.7857	5.2558		25.9766	44.2278	9.79297		30.4307	34.703	3.94664		32.7041	5.46763	0.21057		25.0029	34.9429	1.42521		22.377	5.86527	0.2321		36.2002	18.865	0.68696
	33.0537	11.3282	1.22036		27.9824	6.79372	0.17749		65.3477	30.6957	5.11465		26.1729	44.2155	9.75604		30.5361	34.6915	3.95198		32.9004	5.46392	0.20925		25.0391	34.9355	1.4192		22.3857	5.8648	0.23161		36.9902	18.8072	0.68064
	33.3154	11.3179	1.21554		31.418	6.71661	0.17018		66.6094	30.48	4.97171		26.1846	44.1639	9.73745		32.3027	34.4492	3.83054		33.2139	5.4601	0.20889		25.0498	34.9351	1.42149		22.3877	5.86485	0.23163		37.833	18.7416	0.67333
	33.5244	11.3068	1.21083		31.5488	6.71264	0.16986		71.2324	30.2823	4.74822		26.4277	44.1872	9.7249		32.3115	34.4675	3.83378		33.4473	5.45597	0.20807		25.0518	34.946	1.42193		22.3916	5.86174	0.23172		38.751	18.664	0.66507
	33.8096	11.2947	1.20701		31.7637	6.70909	0.16981		72.085	30.1009	4.64189		26.6572	44.112	9.64946		32.54	34.4272	3.81347		33.792	5.45172	0.20729		25.123	34.8895	1.4181		22.3916	5.8614	0.23186		39.8008	18.5736	0.65546
	34.0928	11.282	1.19978		31.9639	6.7048	0.16929		78.5566	29.7618	4.34466		28.6953	43.9906	9.35373		32.5869	34.3928	3.80373		34.1172	5.44681	0.20642		26.3564	34.661	1.39033		22.3936	5.86495	0.23181		41.1748	18.4647	0.64424
	34.3936	11.2681	1.19442		32.0967	6.70052	0.16908		78.6436	29.6285	4.28655		28.707	43.9575	9.32204		34.0332	34.1548	3.72068		34.4336	5.44139	0.20533		26.502	34.7153	1.39435		22.3975	5.8623	0.23178		42.7939	18.3392	0.63246
	34.8457	11.2531	1.18723		32.2393	6.69598	0.16863		87.2119	29.0394	3.89506		28.8213	43.9395	9.26037		34.1318	34.1342	3.71437		34.6318	5.43585	0.20419		26.9297	34.5846	1.38208		22.4053	5.86086	0.23168		44.624	18.1849	0.61842
	35.2344	11.2372	1.17908		32.4951	6.69087	0.16807		88.082	29.1073	3.9088		29.1748	44.0046	9.37683		34.4326	34.0965	3.70129		35.1396	5.42936	0.2031		29.4063	34.1876	1.33936		22.4072	5.86472	0.23203		46.9834	17.9977	0.60172
	35.5957	11.2198	1.17271		32.6543	6.68571	0.16764		97.7168	28.2909	3.49859		31.4756	43.6535	8.8183		34.585	34.06	3.68688		35.6689	5.42236	0.20146		29.5732	34.2045	1.33938		22.4111	5.86479	0.23197		49.3135	17.733	0.58085
	36.0869	11.2007	1.16548		33.0283	6.67977	0.16707		99.6494	28.2608	3.46331		31.4766	43.6548	8.83152		34.9844	34.0241	3.67533		36.1807	5.41493	0.20021		29.584	34.1603	1.33698		22.417	5.86083	0.23167		49.9141	17.7675	0.58151
	36.6416	11.1797	1.15781		33.3115	6.67413	0.16647		110.606	27.3304	3.04665		31.6914	43.6609	8.83266		35.0879	33.9806	3.65199		36.7373	5.40567	0.19876		31.4531	33.9272	1.30627		22.418	5.86526	0.23217		50.3691	17.7677	0.58269
	37.1924	11.1571	1.14608		33.583	6.66695	0.16595		114.734	27.1698	2.97194		32.3311	43.6487	8.8145		35.4346	33.9348	3.63716		37.3555	5.39631	0.19715		31.4766	33.9126	1.30585		22.4199	5.86144	0.23172		53.0889	17.4575	0.55521
	37.9014	11.1316	1.13644		33.8887	6.65965	0.16531		127.144	26.0988	2.56334		34.1875	43.407	8.38674		35.6963	33.8876	3.61393		38.1201	5.38538	0.19511		31.5049	33.9008	1.30456		22.4219	5.86109	0.23205		53.6846	17.4954	0.55624
	38.5615	11.1032	1.1247		34.2988	6.65228	0.16484		133.241	25.7637	2.43567		34.3193	43.3994	8.35472		36.0693	33.8329	3.60121		38.9287	5.37266	0.1929		31.5449	33.8937	1.30287		22.4268	5.86071	0.23143		55.4023	17.4257	0.55152
	39.3633	11.0713	1.10965		34.7627	6.64304	0.16396		148.555	24.577	2.06485		34.5713	43.3762	8.33719		36.5098	33.7765	3.56518		40.0176	5.35843	0.19053		31.623	33.8907	1.30141		22.4307	5.86482	0.23209		57.8672	17.1109	0.5244
	40.3711	11.0364	1.09612		35.25	6.63341	0.16344		156.957	24.0342	1.9029		34.7354	43.3682	8.30542		36.9072	33.7112	3.55344		41.1875	5.34194	0.18747		31.9287	33.925	1.30445		22.4316	5.86094	0.23176		58.3584	17.151	0.52611
	40.7266	11.1447	1.08806		35.6895	6.62235	0.16217		174.809	22.6859	1.58967		34.8945	43.3544	8.29518		37.3281	33.6474	3.51478		42.4297	5.32257	0.18442		35.4336	33.4084	1.2416		22.4375	5.86129	0.23173		61.415	16.9858	0.51338
	41.2998	10.997	1.08012		36.3359	6.6101	0.16145		185.326	21.886	1.42897		34.9902	43.3396	8.25825		37.7334	33.576	3.49499		44.0264	5.29957	0.18047		35.8154	33.3665	1.23761		22.4424	5.86519	0.23183		64.373	16.6694	0.4897
	42.4756	10.9525	1.06255		37.0488	6.59548	0.16008						35.1963	43.3159	8.23313		38.3262	33.4995	3.4708		45.668	5.27921	0.1775		36.1396	33.3144	1.22998		22.4531	5.86137	0.2321		64.7598	16.7116	0.49064
	42.541	11.0425	1.08343		37.75	6.57955	0.15878						35.3574	43.3012	8.21362		38.9541	33.4146	3.43969		46.0342	5.27239	0.1757		36.6621	33.2609	1.22488		22.4541	5.86564	0.23176		69.7627	16.4117	0.46934
	43.8584	10.9007	1.0426		38.0137	6.58398	0.15957						35.5869	43.2831	8.17779		39.707	33.3226	3.40561		48.2666	5.23999	0.17065		37.041	33.2055	1.21948		22.457	5.86113	0.23188		72.5693	16.1091	0.44608
	44.7314	10.9593	1.05224		38.7461	6.56097	0.15729						35.834	43.244	8.13763		40.3398	33.2185	3.36716		48.3301	5.242	0.17126		37.6074	33.135	1.2116		22.4609	5.86525	0.23223		73.0264	16.1485	0.44802
	45.4785	10.841	1.02123		39.6797	6.55203	0.15687						35.8428	43.2629	8.16183		41.3037	33.099	3.3237		48.958	5.2422	0.17135		38.2383	33.0632	1.20317		22.4668	5.86547	0.23208		80.3604	15.6921	0.41445
	47.3721	10.7708	0.99567		39.8682	6.5394	0.15536						36.0811	43.2244	8.11082		42.1611	32.964	3.27648		51.1699	5.20016	0.16461		38.7783	32.9772	1.19316		22.4668	5.86557	0.23203		83.4268	15.4056	0.39583
	47.498	10.8607	1.01524		41.1172	6.51391	0.15301						36.249	43.204	8.06917		43.2129	32.8151	3.22288		51.7393	5.19652	0.16388		39.5439	32.881	1.18415		22.4688	5.86111	0.23209		83.6816	15.4399	0.39704
	49.752	10.6883	0.96644		41.6465	6.51362	0.15358						36.498	43.182	8.04028		44.5293	32.6403	3.15744		53.1553	5.18649	0.16277		40.3555	32.7742	1.16962		22.4717	5.86469	0.23173		94.9775	14.7539	0.35269
	50.0107	10.7084	0.96845		41.9365	6.50175	0.1521						36.7637	43.1587	8.01589		45.9229	32.4393	3.08665		54.7949	5.15237	0.1577		41.3984	32.6477	1.15456		22.4717	5.8649	0.23177		97.1719	14.4964	0.33684
	50.7031	10.7423	0.97414		42.75	6.48375	0.15031						36.9678	43.1377	7.97955		47.7559	32.2056	3.00606		55.8975	5.14013	0.15618		42.4424	32.5013	1.13887		22.4746	5.86463	0.23194		97.9346	14.514	0.3369
	52.3008	10.5908	0.92898		43.9492	6.46653	0.14968						37.251	43.1109	7.93757		49.7705	31.9325	2.91018		58.3945	5.11622	0.15288		42.5752	32.5228	1.14341		22.4775	5.8644	0.23179		112.644	13.5502	0.28305
	53.2031	10.5908	0.92723		44.0459	6.46229	0.14856						37.4756	43.091	7.90726		51.2158	31.9292	2.88703		59.2314	5.09238	0.14925		43.8525	32.3311	1.12234		22.4785	5.8649	0.2318		113.557	13.356	0.27236
	54.8545	10.5979	0.92216		44.4277	6.44787	0.14724						37.707	43.0665	7.86562		51.2549	31.9788	2.88748		61.4033	5.06936	0.14629		44.7979	32.2381	1.11219		22.4922	5.86099	0.23154		115.438	13.3402	0.27199
	57.2803	10.4611	0.85548		46.5264	6.41442	0.14487						37.9512	43.0371	7.83414		52.125	31.6094	2.80728		65.0244	5.01782	0.13921		45.4297	32.131	1.10238		22.4971	5.86067	0.23149
	59.4521	10.3325	0.84469		46.7529	6.40492	0.14407						38.2256	43.0101	7.78838		54.4238	31.5152	2.75872		65.6953	5.02668	0.14093		47.2285	31.8882	1.07556		22.5107	5.86468	0.23206
	59.6719	10.4223	0.86489		46.9912	6.40978	0.14513						38.5967	42.9735	7.73972		55.168	31.2266	2.69283		68.5049	4.97988	0.13466		47.583	31.8925	1.07749		22.5303	5.86477	0.23174
	62.251	10.2725	0.823		49.5791	6.35613	0.1406						38.9199	42.9391	7.70533		55.1787	31.4633	2.73632		72.7139	4.92438	0.12785		49.6885	31.5988	1.04956		22.5635	5.86533	0.23208
	64.4268	10.1606	0.78993		49.6064	6.35265	0.14011						39.333	42.8983	7.64936		58.1641	31.0219	2.61703		74.8408	4.91265	0.12688		49.8721	31.5137	1.04335		22.7969	5.8298	0.22929
	65.8389	10.2058	0.79469		50.875	6.33896	0.13992						39.6738	42.8654	7.60403		58.6973	30.7973	2.55796		77.5967	4.86771	0.12153		50.9727	31.4666	1.03563		23.4629	5.81414	0.22655
	68.6279	10.0534	0.75721		53.001	6.28747	0.13564						40.1807	42.8255	7.55019		60.1348	30.8542	2.55142		82.3242	4.8054	0.11426		52.4336	31.2486	1.01636		24.1816	5.80111	0.2246
	70.3828	9.94637	0.73134		53.4336	6.28327	0.13537						40.5068	42.7788	7.49196		62.9775	30.4514	2.43333		86.7998	4.76656	0.11063		53.4326	31.1047	1.00345		24.6699	5.7908	0.22286
	73.3232	9.93306	0.71977		55.709	6.2503	0.13359						41.0361	42.7367	7.43644		63.0762	30.2834	2.40795		89.708	4.72274	0.10617		55.2314	30.9602	0.98776		26.0498	5.7728	0.21955
	76.4824	9.78496	0.68537		57.5205	6.20773	0.12997						41.5332	42.6845	7.36289		66.3027	30.1262	2.33744		94.8428	4.65267	0.09945		55.9336	30.8468	0.97564		26.1104	5.78012	0.22099
	78.1123	9.69163	0.6629		58.5469	6.19308	0.12897						42.1162	42.6283	7.29222		68.6611	29.6558	2.23834		102.931	4.57629	0.09268		57.6104	30.6201	0.9567		26.293	5.76218	0.21789
	82.8193	9.60562	0.63403		61.8174	6.13891	0.12574						42.6436	42.5666	7.21938		68.8867	29.7457	2.24573		105.87	4.53333	0.08918		60.3018	30.3475	0.94463		26.7178	5.75256	0.21617
	86.2588	9.4509	0.60345		63.126	6.10643	0.12278						43.4316	42.5003	7.14175		74.2305	29.2121	2.10822		111.834	4.45467	0.08308		60.748	30.3426	0.94553		26.998	5.74573	0.21725
	87.6553	9.37214	0.58767		64.9824	6.07834	0.1212						44.1885	42.4219	7.04699		75.4912	28.875	2.05357						63.0098	30.0134	0.90434		30.8193	5.67595	0.2036
	95.4814	9.1921	0.54125		69.8623	5.99659	0.11614						45.0059	42.3326	6.95467		76.5303	28.8577	2.03272						65.9863	29.7167	0.8776		30.9229	5.67401	0.20328
	99.248	9.02723	0.51454		70.5107	5.97817	0.11463						45.9434	42.243	6.84604		84.2109	28.1034	1.85495						67.9258	29.5526	0.8651		31.2061	5.67134	0.203
	100.108	8.96767	0.50421		73.0859	5.93144	0.11195						46.9053	42.1348	6.73015		84.2246	27.9785	1.84992						70.1846	29.2396	0.84459		31.3369	5.66799	0.20249
	111.74	8.6801	0.44652		79.6797	5.81677	0.10517						48.1279	42.0213	6.60507		85.9141	27.8198	1.80288						73.2852	28.9131	0.81405		32.0313	5.65311	0.20024
	115.926	8.47662	0.41673		80.002	5.81712	0.10557						49.4365	41.8843	6.46345		95.0879	26.8523	1.62991						77.2256	28.5547	0.78903		33.4707	5.62292	0.1966
	116.19	8.506	0.42025		83.7129	5.74908	0.10139						50.2441	41.8707	6.46149		97.248	26.7216	1.59194						79.0537	28.2825	0.7708		33.916	5.61624	0.19553
	132.765	8.05044	0.34969		91.5479	5.61335	0.09369						50.2656	41.8331	6.41389		98.7852	26.5098	1.55463						82.5156	27.9322	0.74155		34.291	5.60922	0.1945
	135.902	7.86589	0.32821		93.1641	5.59216	0.09297						50.9521	41.7335	6.31899		109.467	25.5075	1.3931						89.1387	27.2893	0.69801		34.6328	5.60118	0.19362
	136.534	7.85522	0.32568		97.6396	5.51719	0.08922						52.2129	41.6422	6.22545		115.461	25.0507	1.3064						90.7734	27.0459	0.68531		35.126	5.59283	0.19225
	158.553	7.29537	0.25716		108.631	5.35001	0.08122						52.6924	41.5578	6.1452		115.78	24.9151	1.28866						95.2109	26.6422	0.65696		35.6396	5.58279	0.19094
	161.277	7.12681	0.24388		111.43	5.30207	0.07928						52.8896	41.6145	6.20356		128.201	23.8568	1.15223						105.78	25.6624	0.59505		36.1172	5.5721	0.18934
	165.414	7.07396	0.23797		116.57	5.21877	0.07554						54.4346	41.4237	6.02294		138.546	22.9805	1.03571						107.002	25.4708	0.58518		36.8672	5.56043	0.18756
					126.213	5.00607	0.06744						54.6846	41.3578	5.96201		140.234	23.0031	1.03261						111.781	25.0034	0.55682		37.6309	5.54635	0.18585
					133.301	4.92657	0.06484						55.8105	41.3147	5.92026		153.828	21.8594	0.89894						127.431	23.4373	0.47802		38.4463	5.53056	0.18404
					135.419	4.84635	0.06231						56.9922	41.1649	5.79407		171.775	20.6263	0.76432						127.679	23.5569	0.48199		39.4131	5.51236	0.18168
													56.9941	41.1256	5.75274		176.35	20.5154	0.75223						133.785	22.9129	0.45079		40.7705	5.49115	0.17878
													59.4863	40.9508	5.62138		186.562	19.4414	0.65521										42.2705	5.46643	0.1754
													59.5869	40.8501	5.53759														43.9326	5.4369	0.17155
													59.9072	40.8556	5.54292														46.0137	5.40194	0.16718
													62.7578	40.5269	5.28673														46.8096	5.4053	0.16712
													63.7754	40.4877	5.25528														48.5547	5.35943	0.16209
													63.9092	40.5159	5.27432														50.6777	5.32683	0.15833
													66.7832	40.1446	5.00498														50.7598	5.34151	0.15987
													68.0615	40.1238	4.91537														51.5049	5.30776	0.15634
													69.208	39.9883	4.89565														54.8545	5.25955	0.15092
													71.2373	39.6835	4.70496														55.5205	5.26229	0.15072
													72.9443	39.5219	4.60006														55.5508	5.24405	0.14899
													75.5068	39.3393	4.4894														60.2461	5.17615	0.14148
													76.7246	39.1245	4.37336														60.4482	5.16499	0.14024
													78.8955	38.9066	4.03349														61.9297	5.16328	0.13982
													83.2324	38.4631	3.8127														67.1904	5.07134	0.13113
													83.3652	38.5547	3.84133														67.3281	5.06511	0.13015
													91.5205	37.629	3.61398														70.374	5.03762	0.1275
													93.2148	37.5591	3.58138														75.7451	4.94027	0.11827
													101.81	36.5902	3.24525														76.1523	4.94059	0.11846
													105.547	36.2974	3.13663														80.8896	4.8817	0.11248
													114.941	35.2792	2.8386														86.6777	4.78472	0.10488
													121.772	34.6896	2.66002														87.29	4.77671	0.10426
													131.201	33.621	2.39885														94.8857	4.68674	0.09672
													142.138	32.6472	2.15875														101.307	4.58628	0.08927
													152.703	31.5267	1.93742														102.365	4.5705	0.08841
													167.01	30.0384	1.63074														113.23	4.44008	0.07943
													179.012	28.8676	1.47444														120.35	4.33428	0.07294
																													121.679	4.31265	0.07204
																													135.291	4.13017	0.06168
																													144.492	4.00164	0.05603
																													145.206	4.0235	0.05682
